# Supplementary material for: Characterization of the microbiome of nipple aspirate fluid of breast cancer survivors
Source: Sci Rep. 2016 Jun 21;6:28061. doi: 10.1038/srep28061 (PMC4914981; doi:10.1038/srep28061)
Supplement: Supplementary Table [file srep28061-s1.xls]

## Sheet: S1.  nipple-skin HC vs BC
Supplementary Table S1
Microbial composition of nipple skin swabs collected from HC vs. BC represented by relative abundances of genus-level OTUs.
Kruskal-Wallis test was used to determine if any of the OTUs were differentially abundant in nipple skin swabs from HC vs. BC.
OTU	Kruskal-Wallis Pvalue	nipple skin from HC Avg Relative Abundance (n=8)	nipple skin from BC Avg Relative Abundance (n=5)	taxonomy
Otu00139	0.0941973	0.0078976	0.000653595	Bacteria; Actinobacteria; Actinobacteria; Actinomycetales; Corynebacteriaceae; Corynebacterium
Otu00014	0.137584	0.0733932	0	Bacteria; Firmicutes; Clostridia; Clostridiales; Clostridiaceae_1; Clostridium_sensu_stricto
Otu00059	0.19814	0.00313181	0.0557734	Bacteria; Proteobacteria; Betaproteobacteria; Burkholderiales; Burkholderiales_incertae_sedis; Tepidimonas
Otu00025	0.205903	0	0.00653595	Bacteria; Bacteroidetes; Bacteroidia; Bacteroidales; Bacteroidaceae; Bacteroides
Otu00048	0.205903	0	0.0490196	Bacteria; Firmicutes; Clostridia; Clostridiales; Lachnospiraceae; Blautia
Otu00050	0.205903	0	0.0413943	Bacteria; Proteobacteria; Epsilonproteobacteria; Campylobacterales; Campylobacteraceae; Campylobacter
Otu00057	0.205903	0	0.0324619	Bacteria; Firmicutes; Clostridia; Clostridiales; Lachnospiraceae; Roseburia
Otu00071	0.205903	0	0.00936819	Bacteria; Proteobacteria; Alphaproteobacteria; Rhizobiales; Methylobacteriaceae; Methylobacterium
Otu00074	0.205903	0	0.0152505	Bacteria; Firmicutes; Erysipelotrichia; Erysipelotrichales; Erysipelotrichaceae; Turicibacter
Otu00080	0.205903	0	0.0891068	Bacteria; Proteobacteria; Gammaproteobacteria; Vibrionales; Vibrionaceae; Vibrio
Otu00087	0.205903	0	0.0141612	Bacteria; Bacteroidetes; Bacteroidia; Bacteroidales; Porphyromonadaceae; Porphyromonas
Otu00101	0.205903	0	0.00392157	Bacteria; Bacteroidetes; Sphingobacteriia; Sphingobacteriales; Sphingobacteriaceae; Sphingobacterium
Otu00108	0.205903	0	0.0102397	Bacteria; Synergistetes; Synergistia; Synergistales; Synergistaceae; Jonquetella
Otu00111	0.205903	0	0.0350763	Bacteria; Proteobacteria; Alphaproteobacteria; Caulobacterales; Caulobacteraceae; Brevundimonas
Otu00126	0.205903	0	0.00849673	Bacteria; Firmicutes; Negativicutes; Selenomonadales; Veillonellaceae; unclassified
Otu00127	0.205903	0	0.00566449	Bacteria; Firmicutes; Clostridia; Clostridiales; Clostridiales_Incertae_Sedis_XI; Anaerococcus
Otu00129	0.205903	0	0.00740741	Bacteria; Firmicutes; Negativicutes; Selenomonadales; Veillonellaceae; Anaeroglobus
Otu00154	0.205903	0	0.0037037	Bacteria; Bacteroidetes; Bacteroidia; Bacteroidales; Prevotellaceae; Prevotella
Otu00156	0.205903	0	0.00566449	Bacteria; Firmicutes; Clostridia; Clostridiales; Clostridiales_Incertae_Sedis_XI; unclassified
Otu00162	0.205903	0	0.0150327	Bacteria; Firmicutes; Clostridia; Clostridiales; Lachnospiraceae; unclassified
Otu00232	0.205903	0	0.0037037	Bacteria; Firmicutes; Clostridia; Clostridiales; Ruminococcaceae; Ruminococcus
Otu00241	0.205903	0	0.00675381	Bacteria; unclassified; unclassified; unclassified; unclassified; unclassified
Otu00252	0.205903	0	0.0111111	Bacteria; Firmicutes; unclassified; unclassified; unclassified; unclassified
Otu00261	0.205903	0	0.00174292	Bacteria; Bacteroidetes; Bacteroidia; Bacteroidales; Prevotellaceae; Prevotella
Otu00292	0.205903	0	0.000653595	Bacteria; Firmicutes; Clostridia; Clostridiales; Clostridiales_Incertae_Sedis_XI; Peptoniphilus
Otu00312	0.205903	0	0.00501089	Bacteria; Firmicutes; Clostridia; Clostridiales; Lachnospiraceae; Dorea
Otu00316	0.205903	0	0.00043573	Bacteria; Firmicutes; Negativicutes; Selenomonadales; Veillonellaceae; Dialister
Otu00326	0.205903	0	0.00217865	Bacteria; unclassified; unclassified; unclassified; unclassified; unclassified
Otu00337	0.205903	0	0.00217865	Bacteria; Firmicutes; Clostridia; Clostridiales; Ruminococcaceae; Clostridium_IV
Otu00339	0.205903	0	0.00043573	Bacteria; Actinobacteria; Actinobacteria; Actinomycetales; Actinomycetaceae; Varibaculum
Otu00352	0.205903	0	0.00239651	Bacteria; Firmicutes; Erysipelotrichia; Erysipelotrichales; Erysipelotrichaceae; Holdemania
Otu00363	0.205903	0	0.000217865	Bacteria; Firmicutes; Negativicutes; Selenomonadales; Veillonellaceae; Megasphaera
Otu00380	0.205903	0	0.000217865	Bacteria; Firmicutes; Clostridia; Clostridiales; Clostridiales_Incertae_Sedis_XI; Anaerococcus
Otu00388	0.205903	0	0.000217865	Bacteria; Firmicutes; Clostridia; Clostridiales; Clostridiaceae_1; Sarcina
Otu00464	0.205903	0	0.000217865	Bacteria; Proteobacteria; Gammaproteobacteria; Pseudomonadales; Pseudomonadaceae; Pseudomonas
Otu00051	0.244551	0.0234205	0	Bacteria; Firmicutes; Clostridia; Clostridiales; Lachnospiraceae; Anaerostipes
Otu00067	0.244551	0.0198802	0	Bacteria; Firmicutes; Clostridia; Clostridiales; Peptostreptococcaceae; Clostridium_XI
Otu00077	0.244551	0.00653595	0	Bacteria; Firmicutes; Negativicutes; Selenomonadales; Acidaminococcaceae; Phascolarctobacterium
Otu00091	0.244551	0.0283224	0	Bacteria; Actinobacteria; Actinobacteria; Actinomycetales; Nocardiaceae; Rhodococcus
Otu00097	0.244551	0.00980392	0	Bacteria; Actinobacteria; Actinobacteria; Actinomycetales; Nocardioidaceae; Nocardioides
Otu00297	0.244551	0.00340414	0	Bacteria; Proteobacteria; Betaproteobacteria; Burkholderiales; Burkholderiaceae; Cupriavidus
Otu00034	0.276203	0.00258715	0.00588235	Bacteria; Proteobacteria; Alphaproteobacteria; Rhizobiales; Methylobacteriaceae; Methylobacterium
Otu00038	0.276203	0.0039488	0.0124183	Bacteria; Bacteroidetes; Bacteroidia; Bacteroidales; Prevotellaceae; Prevotella
Otu00054	0.276203	0.00653595	0.0248366	Bacteria; Bacteroidetes; Flavobacteriia; Flavobacteriales; Flavobacteriaceae; Arenibacter
Otu00037	0.371339	0.0223312	0.000217865	Bacteria; Firmicutes; Clostridia; Clostridiales; Ruminococcaceae; unclassified
Otu00060	0.403986	0.014842	0.00610022	Bacteria; Bacteroidetes; Bacteroidia; Bacteroidales; Bacteroidaceae; Bacteroides
Otu00053	0.429195	0.0107571	0	Bacteria; Proteobacteria; Betaproteobacteria; Burkholderiales; Comamonadaceae; Variovorax
Otu00061	0.429195	0.0243736	0	Bacteria; Proteobacteria; Alphaproteobacteria; Rhizobiales; Brucellaceae; Ochrobactrum
Otu00073	0.429195	0.0125272	0	Bacteria; Proteobacteria; Alphaproteobacteria; Caulobacterales; Caulobacteraceae; Phenylobacterium
Otu00092	0.429195	0.00885076	0	Bacteria; Firmicutes; Clostridia; Clostridiales; Lachnospiraceae; Coprococcus
Otu00094	0.429195	0.00980392	0	Bacteria; Bacteroidetes; Sphingobacteriia; Sphingobacteriales; Sphingobacteriaceae; Sphingobacterium
Otu00096	0.429195	0.00735294	0	Bacteria; Bacteroidetes; Bacteroidia; Bacteroidales; Bacteroidaceae; Bacteroides
Otu00110	0.429195	0.0115741	0	Bacteria; Firmicutes; Clostridia; Clostridiales; Lachnospiraceae; Clostridium_XlVa
Otu00113	0.429195	0.00735294	0	Bacteria; Firmicutes; Clostridia; Clostridiales; Ruminococcaceae; unclassified
Otu00119	0.429195	0.0111656	0	Bacteria; Firmicutes; Clostridia; Clostridiales; Lachnospiraceae; Coprococcus
Otu00132	0.429195	0.00272331	0	Bacteria; Firmicutes; Clostridia; Clostridiales; Lachnospiraceae; Blautia
Otu00135	0.429195	0.00149782	0	Bacteria; Actinobacteria; Actinobacteria; Actinomycetales; Micrococcaceae; Micrococcus
Otu00137	0.429195	0.0163399	0	Bacteria; Proteobacteria; Alphaproteobacteria; Rhizobiales; unclassified; unclassified
Otu00153	0.429195	0.00571895	0	Bacteria; Firmicutes; Clostridia; Clostridiales; Lachnospiraceae; unclassified
Otu00155	0.429195	0.00748911	0	Bacteria; Bacteroidetes; Bacteroidia; Bacteroidales; Bacteroidaceae; Bacteroides
Otu00160	0.429195	0.00762527	0	Bacteria; Proteobacteria; Alphaproteobacteria; Sphingomonadales; Sphingomonadaceae; Sphingomonas
Otu00169	0.429195	0.00748911	0	Bacteria; Proteobacteria; Alphaproteobacteria; Rhizobiales; Methylocystaceae; Pleomorphomonas
Otu00171	0.429195	0.00231481	0	Bacteria; Firmicutes; Clostridia; Clostridiales; Ruminococcaceae; Flavonifractor
Otu00177	0.429195	0.00326797	0	Bacteria; Firmicutes; Clostridia; Clostridiales; Lachnospiraceae; Ruminococcus2
Otu00182	0.429195	0.0103486	0	Bacteria; Bacteroidetes; Flavobacteriia; Flavobacteriales; Flavobacteriaceae; Flavobacterium
Otu00186	0.429195	0.00490196	0	Bacteria; Firmicutes; Clostridia; Clostridiales; unclassified; unclassified
Otu00188	0.429195	0.000408497	0	Bacteria; Firmicutes; Erysipelotrichia; Erysipelotrichales; Erysipelotrichaceae; unclassified
Otu00194	0.429195	0.00585512	0	Bacteria; Firmicutes; Clostridia; Clostridiales; Lachnospiraceae; unclassified
Otu00201	0.429195	0.00803377	0	Bacteria; Bacteroidetes; Bacteroidia; Bacteroidales; Bacteroidaceae; Bacteroides
Otu00205	0.429195	0.00177015	0	Bacteria; Actinobacteria; Actinobacteria; Actinomycetales; Mycobacteriaceae; Mycobacterium
Otu00213	0.429195	0.0152505	0	Bacteria; Proteobacteria; Alphaproteobacteria; Rhizobiales; Methylobacteriaceae; Methylobacterium
Otu00239	0.429195	0.00694444	0	Bacteria; unclassified; unclassified; unclassified; unclassified; unclassified
Otu00242	0.429195	0.000953159	0	Bacteria; Firmicutes; Negativicutes; Selenomonadales; Veillonellaceae; Veillonella
Otu00251	0.429195	0.00299564	0	Bacteria; Synergistetes; Synergistia; Synergistales; Synergistaceae; Cloacibacillus
Otu00255	0.429195	0.00517429	0	Bacteria; Proteobacteria; Epsilonproteobacteria; Campylobacterales; Campylobacteraceae; Arcobacter
Otu00262	0.429195	0.00381264	0	Bacteria; Bacteroidetes; Flavobacteriia; Flavobacteriales; Flavobacteriaceae; Flavobacterium
Otu00273	0.429195	0.00816993	0	Bacteria; unclassified; unclassified; unclassified; unclassified; unclassified
Otu00285	0.429195	0.00313181	0	Bacteria; Proteobacteria; Betaproteobacteria; Burkholderiales; Burkholderiaceae; Limnobacter
Otu00290	0.429195	0.0043573	0	Bacteria; Proteobacteria; Gammaproteobacteria; Xanthomonadales; Xanthomonadaceae; Rudaea
Otu00293	0.429195	0.0047658	0	Bacteria; Bacteroidetes; Bacteroidia; Bacteroidales; Bacteroidaceae; Bacteroides
Otu00300	0.429195	0.00190632	0	Bacteria; Proteobacteria; Alphaproteobacteria; Rhodospirillales; Acetobacteraceae; Roseomonas
Otu00318	0.429195	0.00285948	0	Bacteria; Bacteroidetes; Sphingobacteriia; Sphingobacteriales; Chitinophagaceae; unclassified
Otu00338	0.429195	0.00122549	0	Bacteria; Proteobacteria; Gammaproteobacteria; Oceanospirillales; Halomonadaceae; Chromohalobacter
Otu00348	0.429195	0.000680828	0	Bacteria; Firmicutes; Clostridia; Clostridiales; Lachnospiraceae; unclassified
Otu00351	0.429195	0.000680828	0	Bacteria; Bacteroidetes; Bacteroidia; Bacteroidales; Porphyromonadaceae; unclassified
Otu00366	0.429195	0.000680828	0	Bacteria; Proteobacteria; Betaproteobacteria; unclassified; unclassified; unclassified
Otu00377	0.429195	0.00108932	0	Bacteria; Firmicutes; Negativicutes; Selenomonadales; Veillonellaceae; Megasphaera
Otu00378	0.429195	0.000136166	0	Bacteria; Proteobacteria; Gammaproteobacteria; Pseudomonadales; Moraxellaceae; Acinetobacter
Otu00393	0.429195	0.000408497	0	Bacteria; unclassified; unclassified; unclassified; unclassified; unclassified
Otu00404	0.429195	0.000544662	0	Bacteria; unclassified; unclassified; unclassified; unclassified; unclassified
Otu00419	0.429195	0.000136166	0	Bacteria; Parcubacteria; unclassified; unclassified; unclassified; unclassified
Otu00451	0.429195	0.000272331	0	Bacteria; unclassified; unclassified; unclassified; unclassified; unclassified
Otu00486	0.429195	0.000136166	0	Bacteria; Actinobacteria; Actinobacteria; Actinomycetales; unclassified; unclassified
Otu00052	0.641592	0.00326797	0.0224401	Bacteria; Firmicutes; Negativicutes; Selenomonadales; Veillonellaceae; Dialister
Otu00069	0.641592	0.000816993	0.00196078	Bacteria; Actinobacteria; Actinobacteria; Actinomycetales; Microbacteriaceae; unclassified
Otu00072	0.641592	0.00408497	0.00893246	Bacteria; Firmicutes; Clostridia; Clostridiales; Lachnospiraceae; Blautia
Otu00082	0.641592	0.00163399	0.0037037	Bacteria; Firmicutes; Clostridia; Clostridiales; Lachnospiraceae; Dorea
Otu00148	0.641592	0.000136166	0.0163399	Bacteria; Firmicutes; Clostridia; Clostridiales; unclassified; unclassified
Otu00383	0.641592	0.000272331	0.000653595	Bacteria; Actinobacteria; Actinobacteria; Actinomycetales; Corynebacteriaceae; Corynebacterium
Otu00007	0.644136	0.104303	0.126144	Bacteria; Proteobacteria; Alphaproteobacteria; Sphingomonadales; Sphingomonadaceae; unclassified
Otu00029	0.692135	0.0209695	0.0124183	Bacteria; Firmicutes; Clostridia; Clostridiales; Clostridiaceae_1; Clostridium_sensu_stricto
Otu00016	0.720652	0.0513344	0.0459695	Bacteria; Acidobacteria; Acidobacteria_Gp4; Gp4; unclassified; unclassified
Otu00085	0.720652	0.00776144	0.0117647	Bacteria; Firmicutes; Clostridia; Clostridiales; Clostridiales_Incertae_Sedis_XI; Anaerococcus
Otu00216	0.726095	0.000272331	0.00043573	Bacteria; Actinobacteria; Actinobacteria; Bifidobacteriales; Bifidobacteriaceae; Bifidobacterium
Otu00009	0.758121	0.121187	0.113725	Bacteria; Bacteroidetes; Bacteroidia; Bacteroidales; Rikenellaceae; Alistipes
Otu00030	0.815965	0.0334967	0.0479303	Bacteria; Firmicutes; Clostridia; Clostridiales; Clostridiales_Incertae_Sedis_XI; Peptoniphilus
Otu00040	0.815965	0.0104847	0.000653595	Bacteria; Proteobacteria; Gammaproteobacteria; Pseudomonadales; Moraxellaceae; Enhydrobacter
Otu00043	0.815965	0.0431645	0.00675381	Bacteria; Firmicutes; Bacilli; Bacillales; Bacillaceae_1; unclassified
Otu00078	0.815965	0.0174292	0.00762527	Bacteria; Proteobacteria; Gammaproteobacteria; Enterobacteriales; Enterobacteriaceae; Yersinia
Otu00084	0.815965	0.0117102	0.00697168	Bacteria; Firmicutes; Clostridia; Clostridiales; Clostridiales_Incertae_Sedis_XI; Anaerococcus
Otu00021	0.843061	0.0708061	0.0620915	Bacteria; Proteobacteria; Alphaproteobacteria; Rhizobiales; Rhizobiaceae; Rhizobium
Otu00090	0.843061	0.0149782	0.00762527	Bacteria; Firmicutes; Clostridia; Clostridiales; Clostridiales_Incertae_Sedis_XI; Finegoldia

## Sheet: S2.  post-Betadine HC vs BC
Supplementary Table S2
Microbial composition of post-Betadine skin collected from HC vs. BC represented by relative abundances of genus-level OTUs.
Kruskal-Wallis test was used to determine if any of the OTUs were differentially abundant in post-Betadine skin from HC vs. BC.
OTU	Kruskal-Wallis Pvalue	post-Betadine skin from HC Avg Relative Abundance (n=5)	post-Betadine skin from BC Avg Relative Abundance (n=7)	taxonomy
Otu00048	0.0805	0.0057	0	Bacteria; Firmicutes; Clostridia; Clostridiales; Lachnospiraceae; Blautia
Otu00268	0.0805	0.005	0	Bacteria; Actinobacteria; Actinobacteria; Actinomycetales; Streptomycetaceae; Streptomyces
Otu00291	0.0805	0.0036	0	Bacteria; Planctomycetes; Planctomycetia; Planctomycetales; Planctomycetaceae; unclassified
Otu00060	0.1237	0.0015	0.0284	Bacteria; Bacteroidetes; Bacteroidia; Bacteroidales; Bacteroidaceae; Bacteroides
Otu00038	0.2119	0	0.0127	Bacteria; Bacteroidetes; Bacteroidia; Bacteroidales; Prevotellaceae; Prevotella
Otu00054	0.2119	0	0.0287	Bacteria; Bacteroidetes; Flavobacteriia; Flavobacteriales; Flavobacteriaceae; Arenibacter
Otu00014	0.2367	0.0887	0	Bacteria; Firmicutes; Clostridia; Clostridiales; Clostridiaceae_1; Clostridium_sensu_stricto
Otu00033	0.2367	0.0709	0	Bacteria; Proteobacteria; Gammaproteobacteria; Pseudomonadales; Moraxellaceae; Psychrobacter
Otu00043	0.2367	0.0638	0	Bacteria; Firmicutes; Bacilli; Bacillales; Bacillaceae_1; unclassified
Otu00051	0.2367	0.0019	0	Bacteria; Firmicutes; Clostridia; Clostridiales; Lachnospiraceae; Anaerostipes
Otu00053	0.2367	0.0064	0	Bacteria; Proteobacteria; Betaproteobacteria; Burkholderiales; Comamonadaceae; Variovorax
Otu00055	0.2367	0.0452	0	Bacteria; Proteobacteria; Gammaproteobacteria; Pseudomonadales; Moraxellaceae; Moraxella
Otu00064	0.2367	0.0162	0	Bacteria; Firmicutes; Clostridia; Clostridiales; Lachnospiraceae; unclassified
Otu00067	0.2367	0.0034	0	Bacteria; Firmicutes; Clostridia; Clostridiales; Peptostreptococcaceae; Clostridium_XI
Otu00074	0.2367	0.0014	0	Bacteria; Firmicutes; Erysipelotrichia; Erysipelotrichales; Erysipelotrichaceae; Turicibacter
Otu00077	0.2367	0.0024	0	Bacteria; Firmicutes; Negativicutes; Selenomonadales; Acidaminococcaceae; Phascolarctobacterium
Otu00093	0.2367	0.0215	0	Bacteria; Firmicutes; Bacilli; Lactobacillales; Carnobacteriaceae; Dolosigranulum
Otu00097	0.2367	0.005	0	Bacteria; Actinobacteria; Actinobacteria; Actinomycetales; Nocardioidaceae; Nocardioides
Otu00102	0.2367	0.004	0	Bacteria; Firmicutes; Clostridia; Clostridiales; Lachnospiraceae; unclassified
Otu00103	0.2367	0.0065	0	Bacteria; Firmicutes; Clostridia; Clostridiales; Lachnospiraceae; Clostridium_XlVa
Otu00130	0.2367	0.0181	0	Bacteria; Firmicutes; Clostridia; Clostridiales; Lachnospiraceae; unclassified
Otu00133	0.2367	0.0249	0	Bacteria; Bacteroidetes; Sphingobacteriia; Sphingobacteriales; Chitinophagaceae; unclassified
Otu00141	0.2367	0.0117	0	Bacteria; Bacteroidetes; Bacteroidia; Bacteroidales; Bacteroidaceae; Bacteroides
Otu00145	0.2367	0.0163	0	Bacteria; Bacteroidetes; Flavobacteriia; Flavobacteriales; Flavobacteriaceae; unclassified
Otu00158	0.2367	0.0134	0	Bacteria; Firmicutes; Clostridia; Clostridiales; Ruminococcaceae; unclassified
Otu00164	0.2367	0.0117	0	Bacteria; Actinobacteria; Actinobacteria; Actinomycetales; Intrasporangiaceae; Ornithinimicrobium
Otu00168	0.2367	0.0117	0	Bacteria; Bacteroidetes; Flavobacteriia; Flavobacteriales; Flavobacteriaceae; Wautersiella
Otu00185	0.2367	0.0132	0	Bacteria; Firmicutes; Bacilli; Bacillales; unclassified; unclassified
Otu00187	0.2367	0.0139	0	Bacteria; Firmicutes; Clostridia; Clostridiales; Lachnospiraceae; Coprococcus
Otu00206	0.2367	0.0002	0	Bacteria; Firmicutes; Clostridia; Clostridiales; Ruminococcaceae; Ruminococcus
Otu00209	0.2367	0.0115	0	Bacteria; Firmicutes; Clostridia; Clostridiales; Ruminococcaceae; unclassified
Otu00211	0.2367	0.0079	0	Bacteria; Actinobacteria; Actinobacteria; Actinomycetales; Micrococcaceae; Kocuria
Otu00221	0.2367	0.0074	0	Bacteria; Actinobacteria; Actinobacteria; Actinomycetales; Micrococcaceae; Arthrobacter
Otu00229	0.2367	0.01	0	Bacteria; Firmicutes; Bacilli; Lactobacillales; Lactobacillaceae; Lactobacillus
Otu00230	0.2367	0.0077	0	Bacteria; unclassified; unclassified; unclassified; unclassified; unclassified
Otu00235	0.2367	0.0067	0	Bacteria; Proteobacteria; Alphaproteobacteria; Sphingomonadales; Erythrobacteraceae; Altererythrobacter
Otu00246	0.2367	0.0067	0	Bacteria; Firmicutes; Clostridia; Clostridiales; Lachnospiraceae; unclassified
Otu00254	0.2367	0.0062	0	Bacteria; Firmicutes; Clostridia; Clostridiales; Lachnospiraceae; unclassified
Otu00258	0.2367	0.0057	0	Bacteria; Chlamydiae; Chlamydiia; Chlamydiales; Parachlamydiaceae; Parachlamydia
Otu00260	0.2367	0.0064	0	Bacteria; Actinobacteria; Actinobacteria; Actinomycetales; Intrasporangiaceae; Janibacter
Otu00264	0.2367	0.0043	0	Bacteria; Firmicutes; Clostridia; Clostridiales; Lachnospiraceae; unclassified
Otu00265	0.2367	0.0046	0	Bacteria; Actinobacteria; Actinobacteria; Actinomycetales; unclassified; unclassified
Otu00267	0.2367	0.0046	0	Bacteria; Bacteroidetes; Flavobacteriia; Flavobacteriales; Flavobacteriaceae; unclassified
Otu00270	0.2367	0.0052	0	Bacteria; Firmicutes; Clostridia; Clostridiales; Lachnospiraceae; Coprococcus
Otu00271	0.2367	0.0043	0	Bacteria; Proteobacteria; Alphaproteobacteria; Sphingomonadales; Erythrobacteraceae; unclassified
Otu00275	0.2367	0.004	0	Bacteria; Firmicutes; Bacilli; Bacillales; unclassified; unclassified
Otu00282	0.2367	0.0043	0	Bacteria; Bacteroidetes; Bacteroidia; Bacteroidales; Prevotellaceae; Prevotella
Otu00289	0.2367	0.0033	0	Bacteria; Bacteroidetes; Flavobacteriia; Flavobacteriales; Flavobacteriaceae; unclassified
Otu00304	0.2367	0.0028	0	Bacteria; Firmicutes; Bacilli; Lactobacillales; Enterococcaceae; Enterococcus
Otu00314	0.2367	0.0029	0	Bacteria; Firmicutes; Erysipelotrichia; Erysipelotrichales; Erysipelotrichaceae; Clostridium_XVIII
Otu00315	0.2367	0.0024	0	Bacteria; unclassified; unclassified; unclassified; unclassified; unclassified
Otu00327	0.2367	0.0028	0	Bacteria; Firmicutes; Bacilli; Bacillales; Bacillales_Incertae_Sedis_X; Thermicanus
Otu00332	0.2367	0.0024	0	Bacteria; Proteobacteria; Alphaproteobacteria; Rhizobiales; Hyphomicrobiaceae; unclassified
Otu00333	0.2367	0.0019	0	Bacteria; Firmicutes; Negativicutes; Selenomonadales; Veillonellaceae; Negativicoccus
Otu00346	0.2367	0.0012	0	Bacteria; Firmicutes; Clostridia; Clostridiales; Lachnospiraceae; Blautia
Otu00353	0.2367	0.0014	0	Bacteria; Bacteroidetes; Bacteroidia; Bacteroidales; Porphyromonadaceae; Parabacteroides
Otu00362	0.2367	0.0007	0	Bacteria; Actinobacteria; Actinobacteria; Actinomycetales; Microbacteriaceae; Leucobacter
Otu00364	0.2367	0.0005	0	Bacteria; unclassified; unclassified; unclassified; unclassified; unclassified
Otu00367	0.2367	0.0003	0	Bacteria; Firmicutes; Clostridia; Clostridiales; Peptostreptococcaceae; Clostridium_XI
Otu00369	0.2367	0.0005	0	Bacteria; Bacteroidetes; Bacteroidia; Bacteroidales; Bacteroidaceae; Bacteroides
Otu00381	0.2367	0.0005	0	Bacteria; Firmicutes; Clostridia; Clostridiales; Lachnospiraceae; Blautia
Otu00416	0.2367	0.0003	0	Bacteria; Proteobacteria; Betaproteobacteria; Burkholderiales; Comamonadaceae; Schlegelella
Otu00447	0.2367	0.0003	0	Bacteria; Actinobacteria; Actinobacteria; Solirubrobacterales; unclassified; unclassified
Otu00480	0.2367	0.0003	0	Bacteria; unclassified; unclassified; unclassified; unclassified; unclassified
Otu00034	0.2879	0.0009	0.0666	Bacteria; Proteobacteria; Alphaproteobacteria; Rhizobiales; Methylobacteriaceae; Methylobacterium
Otu00009	0.3374	0.0371	0.0103	Bacteria; Bacteroidetes; Bacteroidia; Bacteroidales; Rikenellaceae; Alistipes
Otu00025	0.398	0	0.0085	Bacteria; Bacteroidetes; Bacteroidia; Bacteroidales; Bacteroidaceae; Bacteroides
Otu00059	0.398	0	0.0029	Bacteria; Proteobacteria; Betaproteobacteria; Burkholderiales; Burkholderiales_incertae_sedis; Tepidimonas
Otu00061	0.398	0	0.0462	Bacteria; Proteobacteria; Alphaproteobacteria; Rhizobiales; Brucellaceae; Ochrobactrum
Otu00070	0.398	0	0.0404	Bacteria; Actinobacteria; Actinobacteria; Actinomycetales; Corynebacteriaceae; Corynebacterium
Otu00075	0.398	0	0.0533	Bacteria; Proteobacteria; Betaproteobacteria; Burkholderiales; unclassified; unclassified
Otu00083	0.398	0	0.0291	Bacteria; Proteobacteria; Alphaproteobacteria; Sphingomonadales; Sphingomonadaceae; Sphingomonas
Otu00091	0.398	0	0.0095	Bacteria; Actinobacteria; Actinobacteria; Actinomycetales; Nocardiaceae; Rhodococcus
Otu00094	0.398	0	0.0086	Bacteria; Bacteroidetes; Sphingobacteriia; Sphingobacteriales; Sphingobacteriaceae; Sphingobacterium
Otu00095	0.398	0	0.0162	Bacteria; Bacteroidetes; Bacteroidia; Bacteroidales; Bacteroidaceae; Bacteroides
Otu00104	0.398	0	0.0181	Bacteria; Firmicutes; Clostridia; Clostridiales; unclassified; unclassified
Otu00114	0.398	0	0.0269	Bacteria; Proteobacteria; Alphaproteobacteria; Rhodobacterales; Rhodobacteraceae; unclassified
Otu00115	0.398	0	0.0129	Bacteria; Proteobacteria; Alphaproteobacteria; Rhizobiales; Bradyrhizobiaceae; Bosea
Otu00117	0.398	0	0.0268	Bacteria; Firmicutes; Bacilli; Bacillales; unclassified; unclassified
Otu00138	0.398	0	0.0037	Bacteria; Firmicutes; Bacilli; Lactobacillales; Enterococcaceae; Enterococcus
Otu00146	0.398	0	0.0101	Bacteria; Firmicutes; Bacilli; Lactobacillales; Lactobacillaceae; Lactobacillus
Otu00165	0.398	0	0.012	Bacteria; unclassified; unclassified; unclassified; unclassified; unclassified
Otu00172	0.398	0	0.0075	Bacteria; Firmicutes; Clostridia; Clostridiales; unclassified; unclassified
Otu00193	0.398	0	0.0122	Bacteria; Firmicutes; Clostridia; Clostridiales; Ruminococcaceae; Clostridium_IV
Otu00200	0.398	0	0.0099	Bacteria; Proteobacteria; Gammaproteobacteria; Oceanospirillales; Halomonadaceae; Halomonas
Otu00214	0.398	0	0.0076	Bacteria; Bacteroidetes; unclassified; unclassified; unclassified; unclassified
Otu00220	0.398	0	0.0045	Bacteria; Bacteroidetes; Bacteroidia; Bacteroidales; unclassified; unclassified
Otu00237	0.398	0	0.0059	Bacteria; Bacteroidetes; Bacteroidia; Bacteroidales; unclassified; unclassified
Otu00281	0.398	0	0.0012	Bacteria; Proteobacteria; Alphaproteobacteria; Caulobacterales; Caulobacteraceae; Phenylobacterium
Otu00284	0.398	0	0.0026	Bacteria; Bacteroidetes; Cytophagia; Cytophagales; Cytophagaceae; unclassified
Otu00296	0.398	0	0.0039	Bacteria; Actinobacteria; Actinobacteria; Actinomycetales; Geodermatophilaceae; unclassified
Otu00307	0.398	0	0.0031	Bacteria; Proteobacteria; unclassified; unclassified; unclassified; unclassified
Otu00329	0.398	0	0.0021	Bacteria; Proteobacteria; Alphaproteobacteria; Sphingomonadales; Sphingomonadaceae; Sphingomonas
Otu00341	0.398	0	0.0007	Bacteria; Verrucomicrobia; Subdivision3; unclassified; unclassified; unclassified
Otu00396	0.398	0	0.0002	Bacteria; Actinobacteria; Actinobacteria; Actinomycetales; Actinomycetaceae; Actinomyces
Otu00397	0.398	0	0.0001	Bacteria; unclassified; unclassified; unclassified; unclassified; unclassified
Otu00401	0.398	0	0.0002	Bacteria; Firmicutes; Erysipelotrichia; Erysipelotrichales; Erysipelotrichaceae; Catenibacterium
Otu00418	0.398	0	0.0001	Bacteria; Proteobacteria; Alphaproteobacteria; Sphingomonadales; Sphingomonadaceae; Sphingomonas
Otu00481	0.398	0	0.0001	Bacteria; Proteobacteria; Alphaproteobacteria; Sphingomonadales; Sphingomonadaceae; unclassified
Otu00016	0.5262	0.0664	0.0448	Bacteria; Acidobacteria; Acidobacteria_Gp4; Gp4; unclassified; unclassified
Otu00007	0.5556	0.0858	0.1927	Bacteria; Proteobacteria; Alphaproteobacteria; Sphingomonadales; Sphingomonadaceae; unclassified
Otu00040	0.5941	0.0065	0.0319	Bacteria; Proteobacteria; Gammaproteobacteria; Pseudomonadales; Moraxellaceae; Enhydrobacter
Otu00058	0.5941	0.0086	0.0391	Bacteria; Proteobacteria; Alphaproteobacteria; Sphingomonadales; Sphingomonadaceae; Novosphingobium
Otu00148	0.5941	0.0002	0.0038	Bacteria; Firmicutes; Clostridia; Clostridiales; unclassified; unclassified
Otu00216	0.5941	0.0002	0.0042	Bacteria; Actinobacteria; Actinobacteria; Bifidobacteriales; Bifidobacteriaceae; Bifidobacterium
Otu00021	0.6507	0.0939	0.0668	Bacteria; Proteobacteria; Alphaproteobacteria; Rhizobiales; Rhizobiaceae; Rhizobium
Otu00069	0.708	0.0113	0.0033	Bacteria; Actinobacteria; Actinobacteria; Actinomycetales; Microbacteriaceae; unclassified
Otu00073	0.708	0.0148	0.0002	Bacteria; Proteobacteria; Alphaproteobacteria; Caulobacterales; Caulobacteraceae; Phenylobacterium
Otu00082	0.708	0.0077	0.0041	Bacteria; Firmicutes; Clostridia; Clostridiales; Lachnospiraceae; Dorea
Otu00029	0.7492	0.0083	0.0283	Bacteria; Firmicutes; Clostridia; Clostridiales; Clostridiaceae_1; Clostridium_sensu_stricto
Otu00052	0.9007	0.0002	0.0071	Bacteria; Firmicutes; Negativicutes; Selenomonadales; Veillonellaceae; Dialister
Otu00122	0.9007	0.0067	0.0064	Bacteria; Firmicutes; Clostridia; Clostridiales; Ruminococcaceae; Ruminococcus
Otu00136	0.9007	0.006	0.0115	Bacteria; Proteobacteria; Betaproteobacteria; Hydrogenophilales; Hydrogenophilaceae; unclassified
Otu00208	0.9007	0.0024	0.0055	Bacteria; Actinobacteria; Actinobacteria; Actinomycetales; Mycobacteriaceae; Mycobacterium
Otu00325	0.9007	0.0002	0.0015	Bacteria; Bacteroidetes; Bacteroidia; Bacteroidales; Prevotellaceae; Paraprevotella
Otu00349	0.9007	0.0003	0.0005	Bacteria; Proteobacteria; Betaproteobacteria; Burkholderiales; Comamonadaceae; unclassified
Otu00037	0.9151	0.0206	0.0107	Bacteria; Firmicutes; Clostridia; Clostridiales; Ruminococcaceae; unclassified
Otu00139	1	0.0015	0.0036	Bacteria; Actinobacteria; Actinobacteria; Actinomycetales; Corynebacteriaceae; Corynebacterium

## Sheet: S3. NAF HC vs BC
Supplementary Table S3
Microbial composition of NAF collected from HC vs. BC represented by relative abundances of genus-level OTUs.
Kruskal-Wallis test was used to determine if any of the OTUs were differentially abundant in NAF from HC vs. BC.
OTU	Kruskal-Wallis Pvalue	NAF from HC Avg Relative Abundance (n=9)	NAF from BC Avg Relative Abundance (n=6)	taxonomy
Otu00009	0.00647987	0	0.160064	Bacteria;Bacteroidetes;Bacteroidia;Bacteroidales;Rikenellaceae;Alistipes
Otu00007	0.0284597	0.181775	0.0342612	Bacteria;Proteobacteria;Alphaproteobacteria;Sphingomonadales;Sphingomonadaceae;unclassified
Otu00051	0.072998	0	0.0233762	Bacteria;Firmicutes;Clostridia;Clostridiales;Lachnospiraceae;Anaerostipes
Otu00068	0.072998	0	0.0440757	Bacteria;Proteobacteria;Alphaproteobacteria;Sphingomonadales;Erythrobacteraceae;Porphyrobacter
Otu00078	0.072998	0	0.0249822	Bacteria;Proteobacteria;Gammaproteobacteria;Enterobacteriales;Enterobacteriaceae;Yersinia
Otu00120	0.072998	0	0.0212348	Bacteria;Firmicutes;Clostridia;Clostridiales;unclassified;unclassified
Otu00029	0.159694	0.0576969	0.00571021	Bacteria;Firmicutes;Clostridia;Clostridiales;Clostridiaceae_1;Clostridium_sensu_stricto
Otu00021	0.220671	0	0.0312277	Bacteria;Proteobacteria;Alphaproteobacteria;Rhizobiales;Rhizobiaceae;Rhizobium
Otu00030	0.220671	0	0.0312277	Bacteria;Firmicutes;Clostridia;Clostridiales;Clostridiales_Incertae_Sedis_XI;Peptoniphilus
Otu00040	0.220671	0	0.00249822	Bacteria;Proteobacteria;Gammaproteobacteria;Pseudomonadales;Moraxellaceae;Enhydrobacter
Otu00055	0.220671	0	0.0513919	Bacteria;Proteobacteria;Gammaproteobacteria;Pseudomonadales;Moraxellaceae;Moraxella
Otu00079	0.220671	0	0.0492505	Bacteria;unclassified;unclassified;unclassified;unclassified;unclassified
Otu00092	0.220671	0	0.00321199	Bacteria;Firmicutes;Clostridia;Clostridiales;Lachnospiraceae;Coprococcus
Otu00093	0.220671	0	0.0157031	Bacteria;Firmicutes;Bacilli;Lactobacillales;Carnobacteriaceae;Dolosigranulum
Otu00094	0.220671	0	0.00089222	Bacteria;Bacteroidetes;Sphingobacteriia;Sphingobacteriales;Sphingobacteriaceae;Sphingobacterium
Otu00105	0.220671	0	0.00785153	Bacteria;Firmicutes;unclassified;unclassified;unclassified;unclassified
Otu00112	0.220671	0	0.00214133	Bacteria;Firmicutes;Clostridia;Clostridiales;Lachnospiraceae;Ruminococcus2
Otu00113	0.220671	0	0.00588865	Bacteria;Firmicutes;Clostridia;Clostridiales;Ruminococcaceae;unclassified
Otu00123	0.220671	0	0.0258744	Bacteria;Proteobacteria;Gammaproteobacteria;unclassified;unclassified;unclassified
Otu00132	0.220671	0	0.00142755	Bacteria;Firmicutes;Clostridia;Clostridiales;Lachnospiraceae;Blautia
Otu00135	0.220671	0	0.00231977	Bacteria;Actinobacteria;Actinobacteria;Actinomycetales;Micrococcaceae;Micrococcus
Otu00139	0.220671	0	0.00249822	Bacteria;Actinobacteria;Actinobacteria;Actinomycetales;Corynebacteriaceae;Corynebacterium
Otu00140	0.220671	0	0.00481799	Bacteria;Firmicutes;Clostridia;Clostridiales;Clostridiaceae_1;Clostridium_sensu_stricto
Otu00141	0.220671	0	0.0044611	Bacteria;Bacteroidetes;Bacteroidia;Bacteroidales;Bacteroidaceae;Bacteroides
Otu00166	0.220671	0	0.0155246	Bacteria;Firmicutes;Bacilli;Bacillales;Bacillales_Incertae_Sedis_XI;Gemella
Otu00170	0.220671	0	0.00196288	Bacteria;Firmicutes;Clostridia;Clostridiales;Lachnospiraceae;Clostridium_XlVb
Otu00177	0.220671	0	0.00089222	Bacteria;Firmicutes;Clostridia;Clostridiales;Lachnospiraceae;Ruminococcus2
Otu00191	0.220671	0	0.0028551	Bacteria;Firmicutes;Bacilli;Bacillales;Paenibacillaceae_1;Paenibacillus
Otu00196	0.220671	0	0.00428266	Bacteria;Firmicutes;Clostridia;Clostridiales;unclassified;unclassified
Otu00203	0.220671	0	0.0103498	Bacteria;Firmicutes;Clostridia;Clostridiales;Lachnospiraceae;unclassified
Otu00210	0.220671	0	0.0044611	Bacteria;Firmicutes;Clostridia;Clostridiales;unclassified;unclassified
Otu00222	0.220671	0	0.00999286	Bacteria;Proteobacteria;Gammaproteobacteria;Xanthomonadales;Xanthomonadaceae;unclassified
Otu00223	0.220671	0	0.00249822	Bacteria;Firmicutes;Clostridia;Clostridiales;Peptostreptococcaceae;Clostridium_XI
Otu00225	0.220671	0	0.00107066	Bacteria;Bacteroidetes;Bacteroidia;Bacteroidales;Rikenellaceae;Alistipes
Otu00232	0.220671	0	0.00142755	Bacteria;Firmicutes;Clostridia;Clostridiales;Ruminococcaceae;Ruminococcus
Otu00236	0.220671	0	0.00624554	Bacteria;Firmicutes;Clostridia;Clostridiales;Lachnospiraceae;unclassified
Otu00248	0.220671	0	0.00249822	Bacteria;Firmicutes;Clostridia;Clostridiales;Ruminococcaceae;unclassified
Otu00256	0.220671	0	0.00303355	Bacteria;unclassified;unclassified;unclassified;unclassified;unclassified
Otu00257	0.220671	0	0.0028551	Bacteria;Firmicutes;Clostridia;Clostridiales;Lachnospiraceae;unclassified
Otu00259	0.220671	0	0.0028551	Bacteria;Firmicutes;Clostridia;Clostridiales;Lachnospiraceae;Roseburia
Otu00263	0.220671	0	0.000356888	Bacteria;Firmicutes;Clostridia;Clostridiales;Lachnospiraceae;unclassified
Otu00269	0.220671	0	0.00249822	Bacteria;Firmicutes;Clostridia;Clostridiales;Lachnospiraceae;unclassified
Otu00277	0.220671	0	0.00517488	Bacteria;Actinobacteria;Actinobacteria;Actinomycetales;Nocardiaceae;Rhodococcus
Otu00280	0.220671	0	0.00178444	Bacteria;Firmicutes;Clostridia;Clostridiales;Lachnospiraceae;unclassified
Otu00283	0.220671	0	0.00196288	Bacteria;Firmicutes;Clostridia;Clostridiales;Lachnospiraceae;unclassified
Otu00286	0.220671	0	0.00124911	Bacteria;Firmicutes;Clostridia;Clostridiales;Lachnospiraceae;unclassified
Otu00295	0.220671	0	0.001606	Bacteria;Firmicutes;Clostridia;Clostridiales;unclassified;unclassified
Otu00298	0.220671	0	0.00124911	Bacteria;Firmicutes;Clostridia;Clostridiales;Lachnospiraceae;unclassified
Otu00302	0.220671	0	0.00124911	Bacteria;Bacteroidetes;Bacteroidia;Bacteroidales;Porphyromonadaceae;Barnesiella
Otu00303	0.220671	0	0.00142755	Bacteria;Firmicutes;Clostridia;Clostridiales;Lachnospiraceae;unclassified
Otu00308	0.220671	0	0.001606	Bacteria;Firmicutes;Clostridia;Clostridiales;Clostridiaceae_1;unclassified
Otu00319	0.220671	0	0.00142755	Bacteria;unclassified;unclassified;unclassified;unclassified;unclassified
Otu00331	0.220671	0	0.000535332	Bacteria;Firmicutes;Clostridia;Clostridiales;Clostridiaceae_1;unclassified
Otu00336	0.220671	0	0.000713776	Bacteria;Firmicutes;Clostridia;Clostridiales;Lachnospiraceae;Dorea
Otu00344	0.220671	0	0.00089222	Bacteria;unclassified;unclassified;unclassified;unclassified;unclassified
Otu00345	0.220671	0	0.000356888	Bacteria;Bacteroidetes;Bacteroidia;Bacteroidales;Bacteroidaceae;Bacteroides
Otu00354	0.220671	0	0.000535332	Bacteria;unclassified;unclassified;unclassified;unclassified;unclassified
Otu00373	0.220671	0	0.00124911	Bacteria;Proteobacteria;Deltaproteobacteria;Bdellovibrionales;Bacteriovoracaceae;Peredibacter
Otu00395	0.220671	0	0.000356888	Bacteria;Bacteroidetes;Bacteroidia;Bacteroidales;unclassified;unclassified
Otu00417	0.220671	0	0.000178444	Bacteria;Fusobacteria;Fusobacteriia;Fusobacteriales;Fusobacteriaceae;Fusobacterium
Otu00436	0.220671	0	0.000178444	Bacteria;Proteobacteria;Gammaproteobacteria;Pseudomonadales;Pseudomonadaceae;Pseudomonas
Otu00033	0.231998	0.0833928	0	Bacteria;Proteobacteria;Gammaproteobacteria;Pseudomonadales;Moraxellaceae;Psychrobacter
Otu00060	0.231998	0.00666191	0	Bacteria;Bacteroidetes;Bacteroidia;Bacteroidales;Bacteroidaceae;Bacteroides
Otu00077	0.231998	0.00499643	0	Bacteria;Firmicutes;Negativicutes;Selenomonadales;Acidaminococcaceae;Phascolarctobacterium
Otu00096	0.231998	0.00951701	0	Bacteria;Bacteroidetes;Bacteroidia;Bacteroidales;Bacteroidaceae;Bacteroides
Otu00227	0.231998	0.00547228	0	Bacteria;Firmicutes;Erysipelotrichia;Erysipelotrichales;Erysipelotrichaceae;Clostridium_XVIII
Otu00016	0.232969	0.0166548	0.0601356	Bacteria;Acidobacteria;Acidobacteria_Gp4;Gp4;unclassified;unclassified
Otu00148	0.23825	0.000237925	0.00142755	Bacteria;Firmicutes;Clostridia;Clostridiales;unclassified;unclassified
Otu00216	0.272583	0.000237925	0.00124911	Bacteria;Actinobacteria;Actinobacteria;Bifidobacteriales;Bifidobacteriaceae;Bifidobacterium
Otu00014	0.370898	0.0800619	0.106174	Bacteria;Firmicutes;Clostridia;Clostridiales;Clostridiaceae_1;Clostridium_sensu_stricto
Otu00067	0.39956	0.00487747	0.00838687	Bacteria;Firmicutes;Clostridia;Clostridiales;Peptostreptococcaceae;Clostridium_XI
Otu00082	0.39956	0.00737568	0.00820842	Bacteria;Firmicutes;Clostridia;Clostridiales;Lachnospiraceae;Dorea
Otu00043	0.414216	0.000475851	0	Bacteria;Firmicutes;Bacilli;Bacillales;Bacillaceae_1;unclassified
Otu00074	0.414216	0.0192719	0	Bacteria;Firmicutes;Erysipelotrichia;Erysipelotrichales;Erysipelotrichaceae;Turicibacter
Otu00084	0.414216	0.00927909	0	Bacteria;Firmicutes;Clostridia;Clostridiales;Clostridiales_Incertae_Sedis_XI;Anaerococcus
Otu00097	0.414216	0.00333095	0	Bacteria;Actinobacteria;Actinobacteria;Actinomycetales;Nocardioidaceae;Nocardioides
Otu00099	0.414216	0.0237925	0	Bacteria;Acidobacteria;Acidobacteria_Gp6;Gp6;unclassified;unclassified
Otu00104	0.414216	0.00713776	0	Bacteria;Firmicutes;Clostridia;Clostridiales;unclassified;unclassified
Otu00116	0.414216	0.0199857	0	Bacteria;Proteobacteria;Gammaproteobacteria;Xanthomonadales;Xanthomonadaceae;Stenotrophomonas
Otu00118	0.414216	0.00927909	0	Bacteria;Firmicutes;Clostridia;Clostridiales;Ruminococcaceae;Clostridium_IV
Otu00122	0.414216	0.0148703	0	Bacteria;Firmicutes;Clostridia;Clostridiales;Ruminococcaceae;Ruminococcus
Otu00130	0.414216	0.00368784	0	Bacteria;Firmicutes;Clostridia;Clostridiales;Lachnospiraceae;unclassified
Otu00143	0.414216	0.0101118	0	Bacteria;Firmicutes;Clostridia;Clostridiales;unclassified;unclassified
Otu00147	0.414216	0.0136807	0	Bacteria;Firmicutes;Clostridia;Clostridiales;unclassified;unclassified
Otu00149	0.414216	0.00642398	0	Bacteria;Bacteroidetes;Bacteroidia;Bacteroidales;Porphyromonadaceae;Parabacteroides
Otu00159	0.414216	0.00654295	0	Bacteria;Firmicutes;Clostridia;Clostridiales;Lachnospiraceae;unclassified
Otu00161	0.414216	0.0113015	0	Bacteria;Bacteroidetes;Bacteroidia;Bacteroidales;Porphyromonadaceae;Parabacteroides
Otu00162	0.414216	0.00273614	0	Bacteria;Firmicutes;Clostridia;Clostridiales;Lachnospiraceae;unclassified
Otu00167	0.414216	0.0111825	0	Bacteria;Proteobacteria;Gammaproteobacteria;Legionellales;Coxiellaceae;Diplorickettsia
Otu00178	0.414216	0.00499643	0	Bacteria;Bacteroidetes;Bacteroidia;Bacteroidales;Bacteroidaceae;Bacteroides
Otu00179	0.414216	0.0098739	0	Bacteria;Firmicutes;Clostridia;Clostridiales;Ruminococcaceae;unclassified
Otu00183	0.414216	0.00832739	0	Bacteria;Planctomycetes;Planctomycetia;Planctomycetales;Planctomycetaceae;unclassified
Otu00188	0.414216	0.000356888	0	Bacteria;Firmicutes;Erysipelotrichia;Erysipelotrichales;Erysipelotrichaceae;unclassified
Otu00195	0.414216	0.00761361	0	Bacteria;Firmicutes;Clostridia;Clostridiales;Lachnospiraceae;unclassified
Otu00198	0.414216	0.00392577	0	Bacteria;Firmicutes;Clostridia;Clostridiales;Lachnospiraceae;unclassified
Otu00199	0.414216	0.00963597	0	Bacteria;Firmicutes;Clostridia;Clostridiales;Lachnospiraceae;unclassified
Otu00204	0.414216	0.00642398	0	Bacteria;Verrucomicrobia;Spartobacteria;unclassified;unclassified;unclassified
Otu00205	0.414216	0.00356888	0	Bacteria;Actinobacteria;Actinobacteria;Actinomycetales;Mycobacteriaceae;Mycobacterium
Otu00206	0.414216	0.00642398	0	Bacteria;Firmicutes;Clostridia;Clostridiales;Ruminococcaceae;Ruminococcus
Otu00207	0.414216	0.00333095	0	Bacteria;Firmicutes;unclassified;unclassified;unclassified;unclassified
Otu00217	0.414216	0.00333095	0	Bacteria;Firmicutes;Clostridia;Clostridiales;unclassified;unclassified
Otu00218	0.414216	0.00594813	0	Bacteria;Acidobacteria;Acidobacteria_Gp6;Gp6;unclassified;unclassified
Otu00231	0.414216	0.00261718	0	Bacteria;Firmicutes;Clostridia;Clostridiales;Lachnospiraceae;unclassified
Otu00234	0.414216	0.00226029	0	Bacteria;unclassified;unclassified;unclassified;unclassified;unclassified
Otu00242	0.414216	0.0038068	0	Bacteria;Firmicutes;Negativicutes;Selenomonadales;Veillonellaceae;Veillonella
Otu00243	0.414216	0.00606709	0	Bacteria;Firmicutes;Clostridia;Clostridiales;Ruminococcaceae;Clostridium_IV
Otu00247	0.414216	0.00202236	0	Bacteria;Firmicutes;Clostridia;Clostridiales;unclassified;unclassified
Otu00274	0.414216	0.00559124	0	Bacteria;Proteobacteria;Betaproteobacteria;Burkholderiales;Comamonadaceae;unclassified
Otu00276	0.414216	0.0028551	0	Bacteria;Planctomycetes;Planctomycetia;Planctomycetales;Planctomycetaceae;unclassified
Otu00301	0.414216	0.0028551	0	Bacteria;Firmicutes;Clostridia;Clostridiales;Lachnospiraceae;unclassified
Otu00306	0.414216	0.0019034	0	Bacteria;Actinobacteria;Actinobacteria;Solirubrobacterales;unclassified;unclassified
Otu00317	0.414216	0.00202236	0	Bacteria;Firmicutes;unclassified;unclassified;unclassified;unclassified
Otu00321	0.414216	0.00202236	0	Bacteria;unclassified;unclassified;unclassified;unclassified;unclassified
Otu00328	0.414216	0.00166548	0	Bacteria;Chloroflexi;unclassified;unclassified;unclassified;unclassified
Otu00349	0.414216	0.000356888	0	Bacteria;Proteobacteria;Betaproteobacteria;Burkholderiales;Comamonadaceae;unclassified
Otu00372	0.414216	0.000475851	0	Bacteria;Actinobacteria;Actinobacteria;Actinomycetales;Actinomycetaceae;Actinomyces
Otu00391	0.414216	0.000118963	0	Bacteria;Bacteroidetes;Bacteroidia;Bacteroidales;Bacteroidaceae;Bacteroides
Otu00401	0.414216	0.000237925	0	Bacteria;Firmicutes;Erysipelotrichia;Erysipelotrichales;Erysipelotrichaceae;Catenibacterium
Otu00412	0.414216	0.000475851	0	Bacteria;Actinobacteria;Actinobacteria;Actinomycetales;Corynebacteriaceae;Corynebacterium
Otu00421	0.414216	0.000356888	0	Bacteria;Proteobacteria;Alphaproteobacteria;Rhodospirillales;unclassified;unclassified
Otu00037	0.449507	0.0563883	0.00178444	Bacteria;Firmicutes;Clostridia;Clostridiales;Ruminococcaceae;unclassified
Otu00038	0.56514	0.0511539	0.0231977	Bacteria;Bacteroidetes;Bacteroidia;Bacteroidales;Prevotellaceae;Prevotella
Otu00034	0.594853	0.0251011	0.0140971	Bacteria;Proteobacteria;Alphaproteobacteria;Rhizobiales;Methylobacteriaceae;Methylobacterium
Otu00088	0.673606	0.0216512	0.00553176	Bacteria;Firmicutes;Clostridia;Clostridiales;Ruminococcaceae;unclassified
Otu00054	0.690328	0.00571021	0.0194504	Bacteria;Bacteroidetes;Flavobacteriia;Flavobacteriales;Flavobacteriaceae;Arenibacter
Otu00106	0.690328	0.00404473	0.00642398	Bacteria;Proteobacteria;Betaproteobacteria;Burkholderiales;Alcaligenaceae;Alcaligenes
Otu00121	0.690328	0.000356888	0.00231977	Bacteria;Bacteroidetes;Bacteroidia;Bacteroidales;Bacteroidaceae;Bacteroides
Otu00072	0.800483	0.00571021	0.00428266	Bacteria;Firmicutes;Clostridia;Clostridiales;Lachnospiraceae;Blautia
Otu00025	0.842103	0.00904116	0.000178444	Bacteria;Bacteroidetes;Bacteroidia;Bacteroidales;Bacteroidaceae;Bacteroides
Otu00052	0.842103	0.00166548	0.00124911	Bacteria;Firmicutes;Negativicutes;Selenomonadales;Veillonellaceae;Dialister
Otu00064	0.842103	0.00487747	0.00481799	Bacteria;Firmicutes;Clostridia;Clostridiales;Lachnospiraceae;unclassified
Otu00102	0.842103	0.00511539	0.00124911	Bacteria;Firmicutes;Clostridia;Clostridiales;Lachnospiraceae;unclassified
Otu00134	0.842103	0.00511539	0.0028551	Bacteria;Firmicutes;Clostridia;Clostridiales;Lachnospiraceae;Clostridium_XlVa
Otu00144	0.842103	0.00642398	0.00517488	Bacteria;Proteobacteria;Betaproteobacteria;Burkholderiales;Burkholderiaceae;Burkholderia
Otu00184	0.842103	0.00321199	0.000713776	Bacteria;Firmicutes;Clostridia;Clostridiales;Lachnospiraceae;unclassified
Otu00394	0.842103	0.000237925	0.000178444	Bacteria;unclassified;unclassified;unclassified;unclassified;unclassified
Otu00069	0.87978	0.00975494	0.00428266	Bacteria;Actinobacteria;Actinobacteria;Actinomycetales;Microbacteriaceae;unclassified
Otu00053	0.932865	0.0187961	0.044611	Bacteria;Proteobacteria;Betaproteobacteria;Burkholderiales;Comamonadaceae;Variovorax
Otu00048	0.943994	0.0221271	0.0162384	Bacteria;Firmicutes;Clostridia;Clostridiales;Lachnospiraceae;Blautia

## Sheet: S4. Skin vs NAF from HC
Supplementary Table S4
Microbial composition of paired nipple skin and NAF from HC represented by relative abundances of genus-level OTUs.
Paired Wilcoxon signed-rank test was used to determine if any of the OTUs were differentially abundant in nipple skin vs. NAF, both collected from HC.
OTU	Paired Wilcoxon Signed-Rank Pvalue	Nipple Skin from HC Avg Relative Abundance (n=6)	NAF from HC Avg Relative Abundance (n=6)	taxonomy
Otu00009	0.1003	0.166667	0	Bacteria; Bacteroidetes; Bacteroidia; Bacteroidales; Rikenellaceae; Alistipes
Otu00038	0.1003	0	0.0787945	Bacteria; Bacteroidetes; Bacteroidia; Bacteroidales; Prevotellaceae; Prevotella
Otu00139	0.1003	0.00399419	0.000181554	Bacteria; Actinobacteria; Actinobacteria; Actinomycetales; Corynebacteriaceae; Corynebacterium
Otu00037	0.1814	0.0286855	0.000726216	Bacteria; Firmicutes; Clostridia; Clostridiales; Ruminococcaceae; unclassified
Otu00052	0.1814	0.00562818	0.00217865	Bacteria; Firmicutes; Negativicutes; Selenomonadales; Veillonellaceae; Dialister
Otu00060	0.1814	0.00944081	0.000181554	Bacteria; Bacteroidetes; Bacteroidia; Bacteroidales; Bacteroidaceae; Bacteroides
Otu00033	0.3711	0	0.127269	Bacteria; Proteobacteria; Gammaproteobacteria; Pseudomonadales; Moraxellaceae; Psychrobacter
Otu00048	0.3711	0	0.0130719	Bacteria; Firmicutes; Clostridia; Clostridiales; Lachnospiraceae; Blautia
Otu00051	0.3711	0.0344953	0	Bacteria; Firmicutes; Clostridia; Clostridiales; Lachnospiraceae; Anaerostipes
Otu00067	0.3711	0.0241467	0.00508351	Bacteria; Firmicutes; Clostridia; Clostridiales; Peptostreptococcaceae; Clostridium_XI
Otu00069	0.3711	0.000363108	0.0145243	Bacteria; Actinobacteria; Actinobacteria; Actinomycetales; Microbacteriaceae; unclassified
Otu00077	0.3711	0.00925926	0.00272331	Bacteria; Firmicutes; Negativicutes; Selenomonadales; Acidaminococcaceae; Phascolarctobacterium
Otu00085	0.3711	0.00508351	0	Bacteria; Firmicutes; Clostridia; Clostridiales; Clostridiales_Incertae_Sedis_XI; Anaerococcus
Otu00206	0.3711	0	0.0087146	Bacteria; Firmicutes; Clostridia; Clostridiales; Ruminococcaceae; Ruminococcus
Otu00297	0.3711	0.0043573	0	Bacteria; Proteobacteria; Betaproteobacteria; Burkholderiales; Burkholderiaceae; Cupriavidus
Otu00016	0.4227	0.0495643	0.000181554	Bacteria; Acidobacteria; Acidobacteria_Gp4; Gp4; unclassified; unclassified
Otu00034	0.4227	0.00344953	0.0130719	Bacteria; Proteobacteria; Alphaproteobacteria; Rhizobiales; Methylobacteriaceae; Methylobacterium
Otu00029	0.5839	0.0324982	0.0481118	Bacteria; Firmicutes; Clostridia; Clostridiales; Clostridiaceae_1; Clostridium_sensu_stricto
Otu00014	0.7893	0.0920479	0.0831518	Bacteria; Firmicutes; Clostridia; Clostridiales; Clostridiaceae_1; Clostridium_sensu_stricto
Otu00053	0.7893	0.0136166	0.02687	Bacteria; Proteobacteria; Betaproteobacteria; Burkholderiales; Comamonadaceae; Variovorax
Otu00096	0.7893	0.00907771	0.0147059	Bacteria; Bacteroidetes; Bacteroidia; Bacteroidales; Bacteroidaceae; Bacteroides
Otu00007	1	0.105664	0.12146	Bacteria; Proteobacteria; Alphaproteobacteria; Sphingomonadales; Sphingomonadaceae; unclassified
Otu00021	1	0.0283224	0	Bacteria; Proteobacteria; Alphaproteobacteria; Rhizobiales; Rhizobiaceae; Rhizobium
Otu00025	1	0	0.0145243	Bacteria; Bacteroidetes; Bacteroidia; Bacteroidales; Bacteroidaceae; Bacteroides
Otu00040	1	0.0132534	0	Bacteria; Proteobacteria; Gammaproteobacteria; Pseudomonadales; Moraxellaceae; Enhydrobacter
Otu00054	1	0.00925926	0.00853304	Bacteria; Bacteroidetes; Flavobacteriia; Flavobacteriales; Flavobacteriaceae; Arenibacter
Otu00059	1	0.00453885	0	Bacteria; Proteobacteria; Betaproteobacteria; Burkholderiales; Burkholderiales_incertae_sedis; Tepidimonas
Otu00061	1	0.0324982	0	Bacteria; Proteobacteria; Alphaproteobacteria; Rhizobiales; Brucellaceae; Ochrobactrum
Otu00064	1	0	0.00617284	Bacteria; Firmicutes; Clostridia; Clostridiales; Lachnospiraceae; unclassified
Otu00072	1	0.00490196	0.00272331	Bacteria; Firmicutes; Clostridia; Clostridiales; Lachnospiraceae; Blautia
Otu00073	1	0.0139797	0	Bacteria; Proteobacteria; Alphaproteobacteria; Caulobacterales; Caulobacteraceae; Phenylobacterium
Otu00074	1	0	0.0343137	Bacteria; Firmicutes; Erysipelotrichia; Erysipelotrichales; Erysipelotrichaceae; Turicibacter
Otu00082	1	0.00163399	0.0123457	Bacteria; Firmicutes; Clostridia; Clostridiales; Lachnospiraceae; Dorea
Otu00084	1	0	0.0163399	Bacteria; Firmicutes; Clostridia; Clostridiales; Clostridiales_Incertae_Sedis_XI; Anaerococcus
Otu00088	1	0	0.0114379	Bacteria; Firmicutes; Clostridia; Clostridiales; Ruminococcaceae; unclassified
Otu00090	1	0.00108932	0	Bacteria; Firmicutes; Clostridia; Clostridiales; Clostridiales_Incertae_Sedis_XI; Finegoldia
Otu00091	1	0.0250545	0	Bacteria; Actinobacteria; Actinobacteria; Actinomycetales; Nocardiaceae; Rhodococcus
Otu00092	1	0.0132534	0	Bacteria; Firmicutes; Clostridia; Clostridiales; Lachnospiraceae; Coprococcus
Otu00094	1	0.0147059	0	Bacteria; Bacteroidetes; Sphingobacteriia; Sphingobacteriales; Sphingobacteriaceae; Sphingobacterium
Otu00097	1	0.00544662	0.00508351	Bacteria; Actinobacteria; Actinobacteria; Actinomycetales; Nocardioidaceae; Nocardioides
Otu00099	1	0	0.0343137	Bacteria; Acidobacteria; Acidobacteria_Gp6; Gp6; unclassified; unclassified
Otu00104	1	0	0.00998548	Bacteria; Firmicutes; Clostridia; Clostridiales; unclassified; unclassified
Otu00110	1	0.0132534	0	Bacteria; Firmicutes; Clostridia; Clostridiales; Lachnospiraceae; Clostridium_XlVa
Otu00113	1	0.00744372	0	Bacteria; Firmicutes; Clostridia; Clostridiales; Ruminococcaceae; unclassified
Otu00116	1	0	0.0292302	Bacteria; Proteobacteria; Gammaproteobacteria; Xanthomonadales; Xanthomonadaceae; Stenotrophomonas
Otu00118	1	0	0.0137981	Bacteria; Firmicutes; Clostridia; Clostridiales; Ruminococcaceae; Clostridium_IV
Otu00119	1	0.0147059	0	Bacteria; Firmicutes; Clostridia; Clostridiales; Lachnospiraceae; Coprococcus
Otu00122	1	0	0.0225127	Bacteria; Firmicutes; Clostridia; Clostridiales; Ruminococcaceae; Ruminococcus
Otu00132	1	0.00308642	0	Bacteria; Firmicutes; Clostridia; Clostridiales; Lachnospiraceae; Blautia
Otu00134	1	0	0.0067175	Bacteria; Firmicutes; Clostridia; Clostridiales; Lachnospiraceae; Clostridium_XlVa
Otu00135	1	0.00308642	0	Bacteria; Actinobacteria; Actinobacteria; Actinomycetales; Micrococcaceae; Micrococcus
Otu00137	1	0.0216049	0	Bacteria; Proteobacteria; Alphaproteobacteria; Rhizobiales; unclassified; unclassified
Otu00143	1	0	0.0152505	Bacteria; Firmicutes; Clostridia; Clostridiales; unclassified; unclassified
Otu00144	1	0	0.0087146	Bacteria; Proteobacteria; Betaproteobacteria; Burkholderiales; Burkholderiaceae; Burkholderia
Otu00147	1	0	0.0225127	Bacteria; Firmicutes; Clostridia; Clostridiales; unclassified; unclassified
Otu00149	1	0	0.00816993	Bacteria; Bacteroidetes; Bacteroidia; Bacteroidales; Porphyromonadaceae; Parabacteroides
Otu00153	1	0.00798838	0	Bacteria; Firmicutes; Clostridia; Clostridiales; Lachnospiraceae; unclassified
Otu00155	1	0.00944081	0	Bacteria; Bacteroidetes; Bacteroidia; Bacteroidales; Bacteroidaceae; Bacteroides
Otu00159	1	0	0.00816993	Bacteria; Firmicutes; Clostridia; Clostridiales; Lachnospiraceae; unclassified
Otu00160	1	0.0108932	0	Bacteria; Proteobacteria; Alphaproteobacteria; Sphingomonadales; Sphingomonadaceae; Sphingomonas
Otu00161	1	0	0.0165214	Bacteria; Bacteroidetes; Bacteroidia; Bacteroidales; Porphyromonadaceae; Parabacteroides
Otu00162	1	0	0.00326797	Bacteria; Firmicutes; Clostridia; Clostridiales; Lachnospiraceae; unclassified
Otu00167	1	0	0.015069	Bacteria; Proteobacteria; Gammaproteobacteria; Legionellales; Coxiellaceae; Diplorickettsia
Otu00169	1	0.00835149	0	Bacteria; Proteobacteria; Alphaproteobacteria; Rhizobiales; Methylocystaceae; Pleomorphomonas
Otu00171	1	0.00508351	0	Bacteria; Firmicutes; Clostridia; Clostridiales; Ruminococcaceae; Flavonifractor
Otu00177	1	0.00544662	0	Bacteria; Firmicutes; Clostridia; Clostridiales; Lachnospiraceae; Ruminococcus2
Otu00178	1	0	0.00980392	Bacteria; Bacteroidetes; Bacteroidia; Bacteroidales; Bacteroidaceae; Bacteroides
Otu00179	1	0	0.0156137	Bacteria; Firmicutes; Clostridia; Clostridiales; Ruminococcaceae; unclassified
Otu00182	1	0.0143428	0	Bacteria; Bacteroidetes; Flavobacteriia; Flavobacteriales; Flavobacteriaceae; Flavobacterium
Otu00183	1	0	0.0121641	Bacteria; Planctomycetes; Planctomycetia; Planctomycetales; Planctomycetaceae; unclassified
Otu00184	1	0	0.00472041	Bacteria; Firmicutes; Clostridia; Clostridiales; Lachnospiraceae; unclassified
Otu00186	1	0.00907771	0	Bacteria; Firmicutes; Clostridia; Clostridiales; unclassified; unclassified
Otu00188	1	0.000363108	0.00145243	Bacteria; Firmicutes; Erysipelotrichia; Erysipelotrichales; Erysipelotrichaceae; unclassified
Otu00194	1	0.0067175	0	Bacteria; Firmicutes; Clostridia; Clostridiales; Lachnospiraceae; unclassified
Otu00198	1	0	0.00490196	Bacteria; Firmicutes; Clostridia; Clostridiales; Lachnospiraceae; unclassified
Otu00201	1	0.0107117	0	Bacteria; Bacteroidetes; Bacteroidia; Bacteroidales; Bacteroidaceae; Bacteroides
Otu00204	1	0	0.0112564	Bacteria; Verrucomicrobia; Spartobacteria; unclassified; unclassified; unclassified
Otu00205	1	0.0019971	0.00472041	Bacteria; Actinobacteria; Actinobacteria; Actinomycetales; Mycobacteriaceae; Mycobacterium
Otu00207	1	0	0.00653595	Bacteria; Firmicutes; unclassified; unclassified; unclassified; unclassified
Otu00213	1	0.0201525	0	Bacteria; Proteobacteria; Alphaproteobacteria; Rhizobiales; Methylobacteriaceae; Methylobacterium
Otu00217	1	0	0.0043573	Bacteria; Firmicutes; Clostridia; Clostridiales; unclassified; unclassified
Otu00218	1	0	0.010167	Bacteria; Acidobacteria; Acidobacteria_Gp6; Gp6; unclassified; unclassified
Otu00227	1	0	0.00181554	Bacteria; Firmicutes; Erysipelotrichia; Erysipelotrichales; Erysipelotrichaceae; Clostridium_XVIII
Otu00231	1	0	0.00399419	Bacteria; Firmicutes; Clostridia; Clostridiales; Lachnospiraceae; unclassified
Otu00234	1	0	0.00417574	Bacteria; unclassified; unclassified; unclassified; unclassified; unclassified
Otu00242	1	0.00108932	0.00526507	Bacteria; Firmicutes; Negativicutes; Selenomonadales; Veillonellaceae; Veillonella
Otu00247	1	0	0.00326797	Bacteria; Firmicutes; Clostridia; Clostridiales; unclassified; unclassified
Otu00251	1	0.00417574	0	Bacteria; Synergistetes; Synergistia; Synergistales; Synergistaceae; Cloacibacillus
Otu00255	1	0.0067175	0	Bacteria; Proteobacteria; Epsilonproteobacteria; Campylobacterales; Campylobacteraceae; Arcobacter
Otu00262	1	0.00762527	0	Bacteria; Bacteroidetes; Flavobacteriia; Flavobacteriales; Flavobacteriaceae; Flavobacterium
Otu00273	1	0.0108932	0	Bacteria; unclassified; unclassified; unclassified; unclassified; unclassified
Otu00276	1	0	0.00381264	Bacteria; Planctomycetes; Planctomycetia; Planctomycetales; Planctomycetaceae; unclassified
Otu00285	1	0.00290487	0	Bacteria; Proteobacteria; Betaproteobacteria; Burkholderiales; Burkholderiaceae; Limnobacter
Otu00290	1	0.00580973	0	Bacteria; Proteobacteria; Gammaproteobacteria; Xanthomonadales; Xanthomonadaceae; Rudaea
Otu00293	1	0.00653595	0	Bacteria; Bacteroidetes; Bacteroidia; Bacteroidales; Bacteroidaceae; Bacteroides
Otu00300	1	0.00145243	0	Bacteria; Proteobacteria; Alphaproteobacteria; Rhodospirillales; Acetobacteraceae; Roseomonas
Otu00306	1	0	0.00272331	Bacteria; Actinobacteria; Actinobacteria; Solirubrobacterales; unclassified; unclassified
Otu00318	1	0.00399419	0	Bacteria; Bacteroidetes; Sphingobacteriia; Sphingobacteriales; Chitinophagaceae; unclassified
Otu00338	1	0.00163399	0	Bacteria; Proteobacteria; Gammaproteobacteria; Oceanospirillales; Halomonadaceae; Chromohalobacter
Otu00366	1	0.00127088	0	Bacteria; Proteobacteria; Betaproteobacteria; unclassified; unclassified; unclassified
Otu00377	1	0.00145243	0	Bacteria; Firmicutes; Negativicutes; Selenomonadales; Veillonellaceae; Megasphaera

## Sheet: S5. Skin vs NAF from BC
Supplementary Table S5
Microbial composition of paired nipple skin and NAF from HC represented by relative abundances of genus-level OTUs.
Paired Wilcoxon signed-rank test was used to determine if any of the OTUs were differentially abundant in nipple skin vs. NAF, both collected from BC.
OTU	Paired Wilcoxon Signed-Rank Pvalue	Nipple Skin from BC Avg Relative Abundance (n=3)	NAF from BC Avg Relative Abundance (n=3)	taxonomy
Otu00014	0.3711	0	0.0922295	Bacteria; Firmicutes; Clostridia; Clostridiales; Clostridiaceae_1; Clostridium_sensu_stricto
Otu00059	0.3711	0.0947712	0	Bacteria; Proteobacteria; Betaproteobacteria; Burkholderiales; Burkholderiales_incertae_sedis; Tepidimonas
Otu00069	0.3711	0.00363108	0.00835149	Bacteria; Actinobacteria; Actinobacteria; Actinomycetales; Microbacteriaceae; unclassified
Otu00009	0.75	0.14016	0.209513	Bacteria; Bacteroidetes; Bacteroidia; Bacteroidales; Rikenellaceae; Alistipes
Otu00007	1	0.123457	0.0428468	Bacteria; Proteobacteria; Alphaproteobacteria; Sphingomonadales; Sphingomonadaceae; unclassified
Otu00016	1	0.0682643	0.0406681	Bacteria; Acidobacteria; Acidobacteria_Gp4; Gp4; unclassified; unclassified
Otu00021	1	0.0951344	0.0708061	Bacteria; Proteobacteria; Alphaproteobacteria; Rhizobiales; Rhizobiaceae; Rhizobium
Otu00025	1	0.0108932	0	Bacteria; Bacteroidetes; Bacteroidia; Bacteroidales; Bacteroidaceae; Bacteroides
Otu00029	1	0.0196078	0.0116195	Bacteria; Firmicutes; Clostridia; Clostridiales; Clostridiaceae_1; Clostridium_sensu_stricto
Otu00034	1	0.00907771	0.00108932	Bacteria; Proteobacteria; Alphaproteobacteria; Rhizobiales; Methylobacteriaceae; Methylobacterium
Otu00037	1	0	0.00399419	Bacteria; Firmicutes; Clostridia; Clostridiales; Ruminococcaceae; unclassified
Otu00038	1	0.0177923	0.0210603	Bacteria; Bacteroidetes; Bacteroidia; Bacteroidales; Prevotellaceae; Prevotella
Otu00043	1	0.00944081	0	Bacteria; Firmicutes; Bacilli; Bacillales; Bacillaceae_1; unclassified
Otu00048	1	0	0.0203341	Bacteria; Firmicutes; Clostridia; Clostridiales; Lachnospiraceae; Blautia
Otu00051	1	0	0.0181554	Bacteria; Firmicutes; Clostridia; Clostridiales; Lachnospiraceae; Anaerostipes
Otu00052	1	0	0.00254176	Bacteria; Firmicutes; Negativicutes; Selenomonadales; Veillonellaceae; Dialister
Otu00053	1	0	0.0882353	Bacteria; Proteobacteria; Betaproteobacteria; Burkholderiales; Comamonadaceae; Variovorax
Otu00054	1	0.0265069	0.0392157	Bacteria; Bacteroidetes; Flavobacteriia; Flavobacteriales; Flavobacteriaceae; Arenibacter
Otu00057	1	0.0606391	0	Bacteria; Firmicutes; Clostridia; Clostridiales; Lachnospiraceae; Roseburia
Otu00060	1	0.0116195	0	Bacteria; Bacteroidetes; Bacteroidia; Bacteroidales; Bacteroidaceae; Bacteroides
Otu00064	1	0	0.0087146	Bacteria; Firmicutes; Clostridia; Clostridiales; Lachnospiraceae; unclassified
Otu00067	1	0	0.00726216	Bacteria; Firmicutes; Clostridia; Clostridiales; Peptostreptococcaceae; Clostridium_XI
Otu00068	1	0	0.0464779	Bacteria; Proteobacteria; Alphaproteobacteria; Sphingomonadales; Erythrobacteraceae; Porphyrobacter
Otu00071	1	0.016703	0	Bacteria; Proteobacteria; Alphaproteobacteria; Rhizobiales; Methylobacteriaceae; Methylobacterium
Otu00072	1	0	0.0112564	Bacteria; Firmicutes; Clostridia; Clostridiales; Lachnospiraceae; Blautia
Otu00074	1	0.0210603	0	Bacteria; Firmicutes; Erysipelotrichia; Erysipelotrichales; Erysipelotrichaceae; Turicibacter
Otu00078	1	0.013435	0	Bacteria; Proteobacteria; Gammaproteobacteria; Enterobacteriales; Enterobacteriaceae; Yersinia
Otu00080	1	0.145969	0	Bacteria; Proteobacteria; Gammaproteobacteria; Vibrionales; Vibrionaceae; Vibrio
Otu00082	1	0.00835149	0.000726216	Bacteria; Firmicutes; Clostridia; Clostridiales; Lachnospiraceae; Dorea
Otu00088	1	0	0.0119826	Bacteria; Firmicutes; Clostridia; Clostridiales; Ruminococcaceae; unclassified
Otu00092	1	0	0.00617284	Bacteria; Firmicutes; Clostridia; Clostridiales; Lachnospiraceae; Coprococcus
Otu00094	1	0	0.00254176	Bacteria; Bacteroidetes; Sphingobacteriia; Sphingobacteriales; Sphingobacteriaceae; Sphingobacterium
Otu00101	1	0.00726216	0	Bacteria; Bacteroidetes; Sphingobacteriia; Sphingobacteriales; Sphingobacteriaceae; Sphingobacterium
Otu00102	1	0	0.00326797	Bacteria; Firmicutes; Clostridia; Clostridiales; Lachnospiraceae; unclassified
Otu00105	1	0	0.0141612	Bacteria; Firmicutes; unclassified; unclassified; unclassified; unclassified
Otu00111	1	0.0675381	0	Bacteria; Proteobacteria; Alphaproteobacteria; Caulobacterales; Caulobacteraceae; Brevundimonas
Otu00112	1	0	0.00181554	Bacteria; Firmicutes; Clostridia; Clostridiales; Lachnospiraceae; Ruminococcus2
Otu00113	1	0	0.0112564	Bacteria; Firmicutes; Clostridia; Clostridiales; Ruminococcaceae; unclassified
Otu00120	1	0	0.0043573	Bacteria; Firmicutes; Clostridia; Clostridiales; unclassified; unclassified
Otu00121	1	0	0.0043573	Bacteria; Bacteroidetes; Bacteroidia; Bacteroidales; Bacteroidaceae; Bacteroides
Otu00132	1	0	0.00181554	Bacteria; Firmicutes; Clostridia; Clostridiales; Lachnospiraceae; Blautia
Otu00134	1	0	0.00617284	Bacteria; Firmicutes; Clostridia; Clostridiales; Lachnospiraceae; Clostridium_XlVa
Otu00140	1	0	0.00762527	Bacteria; Firmicutes; Clostridia; Clostridiales; Clostridiaceae_1; Clostridium_sensu_stricto
Otu00141	1	0	0.0112564	Bacteria; Bacteroidetes; Bacteroidia; Bacteroidales; Bacteroidaceae; Bacteroides
Otu00144	1	0	0.0130719	Bacteria; Proteobacteria; Betaproteobacteria; Burkholderiales; Burkholderiaceae; Burkholderia
Otu00148	1	0	0.00145243	Bacteria; Firmicutes; Clostridia; Clostridiales; unclassified; unclassified
Otu00166	1	0	0.0388526	Bacteria; Firmicutes; Bacilli; Bacillales; Bacillales_Incertae_Sedis_XI; Gemella
Otu00170	1	0	0.00508351	Bacteria; Firmicutes; Clostridia; Clostridiales; Lachnospiraceae; Clostridium_XlVb
Otu00177	1	0	0.00217865	Bacteria; Firmicutes; Clostridia; Clostridiales; Lachnospiraceae; Ruminococcus2
Otu00196	1	0	0.00944081	Bacteria; Firmicutes; Clostridia; Clostridiales; unclassified; unclassified
Otu00210	1	0	0.00907771	Bacteria; Firmicutes; Clostridia; Clostridiales; unclassified; unclassified
Otu00222	1	0	0.0130719	Bacteria; Proteobacteria; Gammaproteobacteria; Xanthomonadales; Xanthomonadaceae; unclassified
Otu00223	1	0	0.00689906	Bacteria; Firmicutes; Clostridia; Clostridiales; Peptostreptococcaceae; Clostridium_XI
Otu00225	1	0	0.00217865	Bacteria; Bacteroidetes; Bacteroidia; Bacteroidales; Rikenellaceae; Alistipes
Otu00232	1	0	0.00326797	Bacteria; Firmicutes; Clostridia; Clostridiales; Ruminococcaceae; Ruminococcus
Otu00241	1	0.0141612	0	Bacteria; unclassified; unclassified; unclassified; unclassified; unclassified
Otu00248	1	0	0.00653595	Bacteria; Firmicutes; Clostridia; Clostridiales; Ruminococcaceae; unclassified
Otu00256	1	0	0.00544662	Bacteria; unclassified; unclassified; unclassified; unclassified; unclassified
Otu00257	1	0	0.00472041	Bacteria; Firmicutes; Clostridia; Clostridiales; Lachnospiraceae; unclassified
Otu00259	1	0	0.00580973	Bacteria; Firmicutes; Clostridia; Clostridiales; Lachnospiraceae; Roseburia
Otu00269	1	0	0.00363108	Bacteria; Firmicutes; Clostridia; Clostridiales; Lachnospiraceae; unclassified
Otu00280	1	0	0.0043573	Bacteria; Firmicutes; Clostridia; Clostridiales; Lachnospiraceae; unclassified
Otu00283	1	0	0.00254176	Bacteria; Firmicutes; Clostridia; Clostridiales; Lachnospiraceae; unclassified
Otu00286	1	0	0.00108932	Bacteria; Firmicutes; Clostridia; Clostridiales; Lachnospiraceae; unclassified
Otu00295	1	0	0.00217865	Bacteria; Firmicutes; Clostridia; Clostridiales; unclassified; unclassified
Otu00298	1	0	0.00508351	Bacteria; Firmicutes; Clostridia; Clostridiales; Lachnospiraceae; unclassified
Otu00302	1	0	0.00181554	Bacteria; Bacteroidetes; Bacteroidia; Bacteroidales; Porphyromonadaceae; Barnesiella
Otu00303	1	0	0.00399419	Bacteria; Firmicutes; Clostridia; Clostridiales; Lachnospiraceae; unclassified
Otu00308	1	0	0.00254176	Bacteria; Firmicutes; Clostridia; Clostridiales; Clostridiaceae_1; unclassified
Otu00319	1	0	0.000726216	Bacteria; unclassified; unclassified; unclassified; unclassified; unclassified
Otu00326	1	0.00653595	0	Bacteria; unclassified; unclassified; unclassified; unclassified; unclassified
Otu00352	1	0.00290487	0	Bacteria; Firmicutes; Erysipelotrichia; Erysipelotrichales; Erysipelotrichaceae; Holdemania

## Sheet: S6. NAF Collection Frequency
Supplementary Table S6
Frequency table showing the number and percentage of NAF samples attempted, collected, amplified, and passing quality filtering across each of the clinical features.
	Total Attempted	Collected /Total Attempted	Amplified /Collected	Passed Quality /Amplified
Health status
HC (healthy control women)	46	36 (78.3%)	25 (69.4%)	9 (36.0%)
BC (women with history of breast cancer)	25	21 (84.0%)	18 (85.7%)	6 (33.3%)
Age
>= median (55)	35	26 (74.3%)	21 (80.8%)	6 (28.6%)
< median (55)	36	31 (86.1%)	22 (71.0%)	9 (40.9%)
BMI
>= median (26.5)	35	26 (74.3%)	19 (73.1%)	6 (31.6%)
< median (26.5)	34	29 (85.3%)	22 (75.9%)	8 (36.4%)
Unknown	2	2 (100.0%)	2 (100.0%)	2 (100.0%)
Ethnicity
Asian	3	0 (0.0%)	0 (0.0%)	0 (0.0%)
Black/African American	2	2 (100.0%)	2 (100%)	0 (0.0%)
Caucasian + Hispanic/Latino	1	1 (100.0%)	0 (0.0%)	0 (0.0%)
Caucasian + non-Hispanic/Latino	64	53 (82.8%)	40 (75.5%)	14 (35.0%)
Unknown	1	1 (100.0%)	1 (100.0%)	1 (100.0%)
Menopausal status
Pre-menopausal	20	17 (85.0%)	10 (58.8%)	4 (40.0%)
Peri-menopausal	11	11 (100.0%)	7 (63.6%)	1 (14.3%)
Post-menopausal	39	28 (71.8%)	25 (89.3%)	9 (36.0%)
Unknown	1	1 (100.0%)	1 (100.0%)	1 (100.0%)
Estrogen Receptor (ER)
Positive	14	12 (85.7%)	10 (83.3%)	3 (30.0%)
Negative	4	4 (100.0%)	3 (75.0%)	2 (66.7%)
Unknown	7	5 (71.4%)	5 (100.0%)	1 (20.0%)
Not Applicable – Healthy	46	36 (78.3%)	25 (69.4%)	9 (36.0%)
Progesterone Receptor (PR)
Positive	4	3 (75.0%)	2 (66.7%)	1 (50.0%)
Negative	6	6 (100.0%)	5 (83.3%)	2 (40.0%)
Unknown	15	12 (80.0%)	11 (91.7%)	3 (27.3%)
Not Applicable – Healthy	46	36 (78.3%)	25 (69.4%)	9 (36.0%)
Human Epidermal Growth Factor Receptor 2 (HER2)
Positive	2	1 (50.0%)	1 (100.0%)	0 (0.0%)
Negative	9	9 (100.0%)	6 (66.7%)	3 (50.0%)
Unknown	14	11 (78.6%)	11 (100.0%)	3 (27.3%)
Not Applicable – Healthy	46	36 (78.3%)	25 (69.4%)	9 (36.0%)
Breast Feed
Yes	37	30 (81.1%)	19 (63.3%)	7 (36.8%)
No	33	26 (78.8%)	23 (88.5%)	7 (30.4%)
Unknown	1	1 (100.0%)	1 (100.0%)	1 (100.0%)
Antibiotics in the Past Year
Yes	17	15 (88.2%)	13 (86.7%)	5 (38.5%)
No	51	39 (76.5%)	27 (69.2%)	9 (33.3%)
Unknown	3	3 (100.0%)	3 (100.0%)	1 (33.3%)
Hormone therapy/Oral contraceptive
Yes	48	38 (79.2%)	28 (73.7%)	6 (21.4%)
No	22	18 (81.8%)	14 (77.8%)	8 (57.1%)
Unknown	1	1 (100.0%)	1 (100.0%)	1 (100.0%)
Recent Breast Exposure to Mouth by Breast-feeding/Sex
Yes	34	26 (76.5%)	19 (73.1%)	8 (42.1%)
No	34	28 (82.4%)	21 (75.0%)	6 (28.6%)
Unknown	3	3 (100.0%)	3 (100.0%)	1 (33.3%)
Mother had Breast Cancer
Yes	18	15 (83.3%)	13 (86.7%)	4 (30.8%)
No	52	41 (78.8%)	29 (70.7%)	10 (34.5%)
Unknown	1	1 (100.0%)	1 (100.0%)	1 (100.0%)
Dense Breast Tissue on Mammogram
Yes	37	30 (81.1%)	23 (76.7%)	9 (39.1%)
No	25	20 (80.0%)	14 (70.0%)	4 (28.6%)
Unknown	9	7 (77.8%)	6 (85.7%)	2 (33.3%)
